# Supplementary material for: Phenotypic and Genotypic Adaptation of Escherichia coli to Thermal Stress is Contingent on Genetic Background
Source: Mol Biol Evol. 2023 May 4;40(5):msad108. doi: 10.1093/molbev/msad108 (PMC10195153; doi:10.1093/molbev/msad108)
Supplement: msad108_Supplementary_Data [file msad108_supplementary_data.zip]

Archive with 2 entries (2 files):
- Supplementary_Table_1.xlsx
- 2023-04-04_SuppFigures.docx
