# Supplementary material for: Phenotypic and Genotypic Adaptation of Escherichia coli to Thermal Stress is Contingent on Genetic Background
Source: Mol Biol Evol. 2023 May 4;40(5):msad108. doi: 10.1093/molbev/msad108 (PMC10195153; doi:10.1093/molbev/msad108)
Supplement: msad108_Supplementary_Data [file msad108_supplementary_data.zip › Supplementary_Table_1.xlsx]

## Sheet: Sheet1
Phase 1 Line (Tenaillon et al. 2012)	evidence	position	mutation	annotation	gene	description
2	JC JC	1305418	IS150 (–) +3 bp	coding (820‑822/1461 nt)	cls ←	cardiolipin synthetase
2	RA	2108753	C→T	G254S (GGC→AGC)	ECB_01996 ←	baseplate assembly protein J
2	RA	2409177	G→A	G91G (GGC→GGT)	vacJ ←	predicted lipoprotein
2	RA	3489130	A→G	V26A (GTG→GCG)	glpR ←	DNA‑binding transcriptional repressor
2	RA	3497638	A→C	F133C (TTC→TGC)	glgP ←	glycogen phosphorylase
2	RA	3928907	A→G	T231A (ACC→GCC)	rho →	transcription termination factor Rho
2	MC JC	4202000	Δ674 bp		[iclR]	[iclR]
3	RA	2849	T→G	F17C (TTT→TGT)	thrB →	homoserine kinase
3	RA	474453	(A)6→7	coding (853/1677 nt)	ybaL ←	predicted transporter with NAD(P)‑binding Rossmann‑fold domain
3	RA	649601	T→C	I401V (ATC→GTC)	mrdA ←	transpeptidase involved in peptidoglycan synthesis (penicillin‑binding protein 2)
3	RA	1290312	+G	coding (277/1014 nt)	hnr →	response regulator of RpoS
3	RA	1995676	(C)8→7	intergenic (+103/+351)	yeeN → / ← asnW	hypothetical protein/tRNA‑Asn
3	JC JC	2448493	IS186 (–) +6 bp	intergenic (+24/+21)	nupC → / ← yfeA	nucleoside (except guanosine) transporter/predicted diguanylate cyclase
3	RA	3028040	A→T	L141* (TTA→TAA)	ECB_02828 ←	Polysialic acid transport protein kpsM
3	MC JC	3147777	Δ19 bp		[ygjF]	[ygjF]
3	RA	3785519	G→A	E204K (GAA→AAA)	ECB_03523 →	TrbC‑like protein
3	MC JC	3912149	Δ15 bp	coding (28‑42/99 nt)	ilvL →	ilvG operon leader peptide
3	RA	4163752	T→G	I966S (ATC→AGC)	rpoB →	DNA‑directed RNA polymerase subunit beta
34	JC JC	1305419	IS150 (+) +3 bp	coding (819‑821/1461 nt)	cls ←	cardiolipin synthetase
34	RA	1779616	G→A	S74S (TCC→TCT)	thrS ←	threonyl‑tRNA synthetase
34	RA	1995676	(C)8→7	intergenic (+103/+351)	yeeN → / ← asnW	hypothetical protein/tRNA‑Asn
34	MC JC	2100308	Δ22,146 bp		ogrK–[ECB_02013]	27 genes
34	RA	2213269	C→A	K95N (AAG→AAT)	fruK ←	1‑phosphofructokinase
34	RA	3250438	A→C	S271A (TCA→GCA)	infB ←	translation initiation factor IF‑2
34	RA	3326660	G→A	P36L (CCA→CTA)	mreD ←	cell wall structural complex MreBCD transmembrane component MreD
34	RA	3497984	T→G	K18Q (AAG→CAG)	glgP ←	glycogen phosphorylase
34	RA	3911972	(T)7→8	intergenic (‑173/‑150)	yifB ← / → ilvL	predicted bifunctional enzyme and transcriptional regulator/ilvG operon leader peptide
34	RA	4162521	G→A	G556S (GGT→AGT)	rpoB →	DNA‑directed RNA polymerase subunit beta
34	RA	4202412	C→T	A50T (GCG→ACG)	iclR ←	DNA‑binding transcriptional repressor
66	RA	99763	C→A	R320S (CGC→AGC)	mraY →	phospho‑N‑acetylmuramoyl‑pentapeptide‑ transferase
66	JC JC	433624	Δ2 bp :: IS186 (–) +8 bp	coding (119‑126/273 nt)	hupB →	HU, DNA‑binding transcriptional regulator, beta subunit
66	RA	1104916	A→T	D409E (GAT→GAA)	ycdR ←	predicted enzyme associated with biofilm formation
66	MC JC JC	1305483	+ATC :: IS150 (+) Δ4 bp	coding (754‑757/1461 nt)	cls ←	cardiolipin synthetase
66	JC JC	1619870	IS150 (+) +3 bp	intergenic (‑107/+103)	hokD ← / ← ECB_01533	small toxic polypeptide/conserved hypothetical protein
66	JC JC	1976782	IS150 (+) +3 bp	coding (39‑41/672 nt)	yedW ←	predicted DNA‑binding response regulator in two‑component system with YedV
66	RA	3021896	(T)9→8	coding (789/1140 nt)	ECB_02821 ←	hypothetical protein
66	RA	3145932	C→T	T23T (ACC→ACT)	rpoD →	RNA polymerase sigma factor
66	RA	3498004	G→A	T11M (ACG→ATG)	glgP ←	glycogen phosphorylase
66	RA	3928833	T→C	V206A (GTT→GCT)	rho →	transcription termination factor Rho
66	RA	4168256	A→C	Y1099S (TAC→TCC)	rpoC →	DNA‑directed RNA polymerase subunit beta'
66	RA	4202158	A→C	I134M (ATT→ATG)	iclR ←	DNA‑binding transcriptional repressor
82	RA	318568	T→C	Q140Q (CAA→CAG)	yahN ←	neutral amino‑acid efflux system
82	RA	1304826	G→A	Q472* (CAA→TAA)	cls ←	cardiolipin synthetase
82	RA	1689712	(C)6→5	intergenic (+360/‑251)	nth → / → ydgR	DNA glycosylase and apyrimidinic (AP) lyase (endonuclease III)/putative tripeptide transporter permease
82	RA	2511637	A→G	intergenic (+101/‑438)	acrD → / → yffB	aminoglycoside/multidrug efflux system/hypothetical protein
82	RA	3531179	A→C	V97G (GTG→GGG)	rpoH ←	RNA polymerase sigma factor
82	RA	3928260	T→A	I15N (ATC→AAC)	rho →	transcription termination factor Rho
82	JC	4097038	(AGCAAGGGAGC)1→2	coding (535/846 nt)	glpF ←	glycerol facilitator
82	RA	4180200	T→G	V8G (GTG→GGG)	yjaH →	hypothetical protein
82	RA	4404055	T→A	I21N (ATC→AAC)	rpsR →	30S ribosomal protein S18
87	JC	474106	Δ15 bp	coding (1186‑1200/1677 nt)	ybaL ←	predicted transporter with NAD(P)‑binding Rossmann‑fold domain
87	JC JC	1305487	IS150 (–) +3 bp	coding (751‑753/1461 nt)	cls ←	cardiolipin synthetase
87	RA	1645442	G→A	S106S (AGC→AGT)	mlc ←	DNA‑binding transcriptional repressor
87	RA	3928260	T→A	I15N (ATC→AAC)	rho →	transcription termination factor Rho
87	RA	4202404	T→G	Q52H (CAA→CAC)	iclR ←	DNA‑binding transcriptional repressor
87	RA	4404030	T→A	F13I (TTC→ATC)	rpsR →	30S ribosomal protein S18
94	RA	649601	T→C	I401V (ATC→GTC)	mrdA ←	transpeptidase involved in peptidoglycan synthesis (penicillin‑binding protein 2)
94	RA	980321	G→A	G412D (GGC→GAC)	rpsA →	30S ribosomal protein S1
94	RA	2032114	A→G	R228R (CGT→CGC)	manB ←	Phosphomannomutase
94	RA	2131466	(A)9→8	intergenic (‑125/+175)	gatY ← / ← fbaB	D‑tagatose 1,6‑bisphosphate aldolase 2, catalytic subunit/fructose‑bisphosphate aldolase
94	RA	3251818	C→T	A315T (GCG→ACG)	nusA ←	transcription elongation factor NusA
94	RA	3414644	A→G	Y207C (TAC→TGC)	crp →	DNA‑binding transcriptional dual regulator
94	RA	3497251	G→A	S262F (TCC→TTC)	glgP ←	glycogen phosphorylase
94	RA	4161106	A→G	E84G (GAA→GGA)	rpoB →	DNA‑directed RNA polymerase subunit beta
134	RA	1004243	A→G	intergenic (‑169/+433)	ompF ← / ← asnS	outer membrane porin 1a (Ia;b;F)/asparaginyl‑tRNA synthetase
134	MC JC	1306055	Δ1,704 bp		[cls]–[kch]	[cls], [kch]
134	MC JC	2032893	Δ21,285 bp		[manC]–[wcaJ]	21 genes
134	RA	2131466	(A)9→8	intergenic (‑125/+175)	gatY ← / ← fbaB	D‑tagatose 1,6‑bisphosphate aldolase 2, catalytic subunit/fructose‑bisphosphate aldolase
134	RA	3927357	(T)8→9	coding (74/1266 nt)	rhlB ←	ATP‑dependent RNA helicase
134	RA	3928343	G→A	A43T (GCA→ACA)	rho →	transcription termination factor Rho
134	RA	4202309	A→G	I84T (ATC→ACC)	iclR ←	DNA‑binding transcriptional repressor
134	RA	4369951	A→C	T65P (ACC→CCC)	orn →	oligoribonuclease
137	RA	124938	A→G	I15V (ATT→GTT)	pdhR →	transcriptional regulator of pyruvate dehydrogenase complex
137	RA	433525	T→A	I7N (ATC→AAC)	hupB →	HU, DNA‑binding transcriptional regulator, beta subunit
137	RA	475161	C→A	G49C (GGC→TGC)	ybaL ←	predicted transporter with NAD(P)‑binding Rossmann‑fold domain
137	RA	2131466	(A)9→8	intergenic (‑125/+175)	gatY ← / ← fbaB	D‑tagatose 1,6‑bisphosphate aldolase 2, catalytic subunit/fructose‑bisphosphate aldolase
137	RA	2164658	A→T	I395N (ATC→AAC)	yehU ←	predicted sensory kinase in two‑component system with YehT
137	RA	2213517	C→T	A13T (GCT→ACT)	fruK ←	1‑phosphofructokinase
137	RA	2655307	T→C	N92S (AAT→AGT)	clpB ←	protein disaggregation chaperone
137	JC	3014099	(ACAGGC)3→4	coding (680/1137 nt)	ECB_02815 →	Capsule polysaccharide export inner‑membrane protein kpsE
137	RA	3145726	G→A	intergenic (+57/‑138)	dnaG → / → rpoD	DNA primase/RNA polymerase sigma factor
137	RA	3326566	A→T	D67E (GAT→GAA)	mreD ←	cell wall structural complex MreBCD transmembrane component MreD
137	RA	4163752	T→A	I966N (ATC→AAC)	rpoB →	DNA‑directed RNA polymerase subunit beta
142	RA	86384	C→A	intergenic (‑51/+42)	leuA ← / ← leuL	2‑isopropylmalate synthase/leu operon leader peptide
142	RA	433711	T→G	I69S (ATC→AGC)	hupB →	HU, DNA‑binding transcriptional regulator, beta subunit
142	RA	474520	Δ1 bp	coding (786/1677 nt)	ybaL ←	predicted transporter with NAD(P)‑binding Rossmann‑fold domain
142	RA	648276	G→A	R208C (CGC→TGC)	mrdB ←	cell wall shape‑determining protein
142	RA	1080405	A→G	Y27C (TAC→TGC)	yccE →	hypothetical protein
142	RA	1658770	T→G	N200K (AAT→AAG)	ydgB →	short chain dehydrogenase
142	RA	2193779	G→T	L143I (CTT→ATT)	yeiB ←	conserved inner membrane protein
142	RA	3027586	C→T	A29T (GCC→ACC)	ECB_02827 ←	Polysialic acid transport ATP‑binding KpsT
142	RA	3096436	C→T	A136T (GCA→ACA)	sufI ←	repressor protein for FtsI
142	RA	3145823	G→A	intergenic (+154/‑41)	dnaG → / → rpoD	DNA primase/RNA polymerase sigma factor
142	RA	3488817	C→T	M130I (ATG→ATA)	glpR ←	DNA‑binding transcriptional repressor
142	RA	3535089	(A)6→5	coding (9/597 nt)	yhhF →	predicted methyltransferase
142	MC JC	3619789	(GAC)4→3	coding (2309‑2311/2340 nt)	yhjN ←	regulator of cellulose synthase, cyclic di‑GMP binding
142	RA	3893551	+G	intergenic (+6/‑50)	kup → / → insJ‑5	potassium transporter/IS150 hypothetical protein
142	RA	4162569	A→C	I572L (ATC→CTC)	rpoB →	DNA‑directed RNA polymerase subunit beta
